# Supplementary material for: Inhalation delivery dramatically improves the efficacy of topotecan for the treatment of local and distant lung cancer
Source: Drug Deliv. 2021 Apr 16;28(1):767–75. doi: 10.1080/10717544.2021.1912209 (PMC8079036; doi:10.1080/10717544.2021.1912209)
Supplement: Supplemental Material [file IDRD_A_1912209_SM7542.zip]

Archive with 3 entries (3 files):
- Figure S1.tif
- Figure S2.tif
- Supplementary Data.docx
